# Supplementary material for: Carbon dots induce pathological damage to the intestine via causing intestinal flora dysbiosis and intestinal inflammation
Source: J Nanobiotechnology. 2023 May 25;21:167. doi: 10.1186/s12951-023-01931-1 (PMC10210306; doi:10.1186/s12951-023-01931-1)
Supplement: Supplementary file 2 — Additional file 2. The primer sequences used in this study. [file 12951_2023_1931_MOESM2_ESM.xlsx]

## Sheet: Sheet1
Gene	Forward primer	bp	Reverse primer	bp
TNF-α	GGTGCCTATGTCTCAGCCTCTT	22	GCCATAGAACTGATGAGAGGGAG	23
IL-1β	TGGACCTTCCAGGATGAGGACA	22	GTTCATCTCGGAGCCTGTAGTG	22
IFN-γ	CAGCAACAGCAAGGCGAAAAAGG	23	TTTCCGCTTCCTGAGGCTGGAT	22
IL-10	CGGGAAGACAATAACTGCACCC	22	CGGTTAGCAGTATGTTGTCCAGC	23
occludin	TGGCAAGCGATCATACCCAGAG	22	CTGCCTGAAGTCATCCACACTC	22
ZO-1	GTTGGTACGGTGCCCTGAAAGA	22	GCTGACAGGTAGGACAGACGAT	22
GAPDH	CATCACTGCCACCCAGAAGACTG	23	ATGCCAGTGAGCTTCCCGTTCAG	23
